# Supplementary material for: Contrasting PSII Photochemistry and Energy Partitioning Between Spikes and Leaves During Grain Anthocyanin Accumulation in Hulless Barley on the Tibetan Plateau
Source: Plants (Basel). 2026 May 13;15(10):1489. doi: 10.3390/plants15101489 (PMC13211285; doi:10.3390/plants15101489)
Supplement: Supplementary file 1 [file plants-15-01489-s001.zip]

Archive with 1 entries (1 files):
- plants-4237335-supplementary.pdf
